# Supplementary material for: Metabolomic liquid biopsy dynamics predict early-stage HCC and actionable candidates of human hepatocarcinogenesis
Source: JHEP Rep. 2025 Jan 30;7(5):101340. doi: 10.1016/j.jhepr.2025.101340 (PMC12023797; doi:10.1016/j.jhepr.2025.101340)
Supplement: Multimedia component 4 [file mmc4.xlsx]

## Sheet: Tabelle1
metabolite	group
C0	Acylcarnitines
C2	Acylcarnitines
C3	Acylcarnitines
C3-DC (C4-OH)	Acylcarnitines
C3-OH	Acylcarnitines
C3:1	Acylcarnitines
C4	Acylcarnitines
C4:1	Acylcarnitines
C5	Acylcarnitines
C5-DC (C6-OH)	Acylcarnitines
C5-M-DC	Acylcarnitines
C5-OH (C3-DC-M)	Acylcarnitines
C5:1	Acylcarnitines
C5:1-DC	Acylcarnitines
C6 (C4:1-DC)	Acylcarnitines
C6:1	Acylcarnitines
C7-DC	Acylcarnitines
C8	Acylcarnitines
C9	Acylcarnitines
C10	Acylcarnitines
C10:1	Acylcarnitines
C10:2	Acylcarnitines
C12	Acylcarnitines
C12-DC	Acylcarnitines
C12:1	Acylcarnitines
C14	Acylcarnitines
C14:1	Acylcarnitines
C14:1-OH	Acylcarnitines
C14:2	Acylcarnitines
C14:2-OH	Acylcarnitines
C16	Acylcarnitines
C16-OH	Acylcarnitines
C16:1	Acylcarnitines
C16:1-OH	Acylcarnitines
C16:2	Acylcarnitines
C16:2-OH	Acylcarnitines
C18	Acylcarnitines
C18:1	Acylcarnitines
C18:1-OH	Acylcarnitines
C18:2	Acylcarnitines
Trigonelline	Alkaloids
TMAO	Amine Oxides
Ala	Aminoacids
Arg	Aminoacids
Asn	Aminoacids
Asp	Aminoacids
Cys	Aminoacids
Gln	Aminoacids
Glu	Aminoacids
Gly	Aminoacids
His	Aminoacids
Ile	Aminoacids
Leu	Aminoacids
Lys	Aminoacids
Met	Aminoacids
Phe	Aminoacids
Pro	Aminoacids
Ser	Aminoacids
Thr	Aminoacids
Trp	Aminoacids
Tyr	Aminoacids
Val	Aminoacids
1-Met-His	Aminoacids Related
3-Met-His	Aminoacids Related
5-AVA	Aminoacids Related
AABA	Aminoacids Related
Ac-Orn	Aminoacids Related
ADMA	Aminoacids Related
alpha-AAA	Aminoacids Related
Anserine	Aminoacids Related
BABA	Aminoacids Related
Betaine	Aminoacids Related
c4-OH-Pro	Aminoacids Related
Carnosine	Aminoacids Related
Cit	Aminoacids Related
Creatinine	Aminoacids Related
Cystine	Aminoacids Related
DOPA	Aminoacids Related
HArg	Aminoacids Related
HCys	Aminoacids Related
Kynurenine	Aminoacids Related
Met-SO	Aminoacids Related
Nitro-Tyr	Aminoacids Related
Orn	Aminoacids Related
PAG	Aminoacids Related
PheAlaBetaine	Aminoacids Related
ProBetaine	Aminoacids Related
Sarcosine	Aminoacids Related
SDMA	Aminoacids Related
t4-OH-Pro	Aminoacids Related
Taurine	Aminoacids Related
TrpBetaine	Aminoacids Related
CA	Bile Acids
CDCA	Bile Acids
DCA	Bile Acids
GCA	Bile Acids
GCDCA	Bile Acids
GDCA	Bile Acids
GLCA	Bile Acids
GLCAS	Bile Acids
GUDCA	Bile Acids
TCA	Bile Acids
TCDCA	Bile Acids
TDCA	Bile Acids
TLCA	Bile Acids
TMCA	Bile Acids
beta-Ala	Biogenic Amines
Dopamine	Biogenic Amines
GABA	Biogenic Amines
Histamine	Biogenic Amines
PEA	Biogenic Amines
Putrescine	Biogenic Amines
Serotonin	Biogenic Amines
Spermidine	Biogenic Amines
Spermine	Biogenic Amines
AconAcid	Carboxylic Acids
DiCA(12:0)	Carboxylic Acids
DiCA(14:0)	Carboxylic Acids
HipAcid	Carboxylic Acids
Lac	Carboxylic Acids
OH-GlutAcid	Carboxylic Acids
Suc	Carboxylic Acids
Cer(d16:1/18:0)	Ceramides
Cer(d16:1/20:0)	Ceramides
Cer(d16:1/22:0)	Ceramides
Cer(d16:1/23:0)	Ceramides
Cer(d16:1/24:0)	Ceramides
Cer(d18:1/14:0)	Ceramides
Cer(d18:1/16:0)	Ceramides
Cer(d18:1/18:0(OH))	Ceramides
Cer(d18:1/18:0)	Ceramides
Cer(d18:1/18:1)	Ceramides
Cer(d18:1/20:0(OH))	Ceramides
Cer(d18:1/20:0)	Ceramides
Cer(d18:1/22:0)	Ceramides
Cer(d18:1/23:0)	Ceramides
Cer(d18:1/24:0)	Ceramides
Cer(d18:1/24:1)	Ceramides
Cer(d18:1/25:0)	Ceramides
Cer(d18:1/26:0)	Ceramides
Cer(d18:1/26:1)	Ceramides
Cer(d18:2/14:0)	Ceramides
Cer(d18:2/16:0)	Ceramides
Cer(d18:2/18:0)	Ceramides
Cer(d18:2/18:1)	Ceramides
Cer(d18:2/20:0)	Ceramides
Cer(d18:2/22:0)	Ceramides
Cer(d18:2/23:0)	Ceramides
Cer(d18:2/24:0)	Ceramides
Cer(d18:2/24:1)	Ceramides
CE(14:0)	Cholesterol Esters
CE(14:1)	Cholesterol Esters
CE(15:0)	Cholesterol Esters
CE(15:1)	Cholesterol Esters
CE(16:0)	Cholesterol Esters
CE(16:1)	Cholesterol Esters
CE(17:0)	Cholesterol Esters
CE(17:1)	Cholesterol Esters
CE(18:0)	Cholesterol Esters
CE(18:1)	Cholesterol Esters
CE(18:2)	Cholesterol Esters
CE(18:3)	Cholesterol Esters
CE(20:0)	Cholesterol Esters
CE(20:1)	Cholesterol Esters
CE(20:3)	Cholesterol Esters
CE(20:4)	Cholesterol Esters
CE(20:5)	Cholesterol Esters
CE(22:0)	Cholesterol Esters
CE(22:1)	Cholesterol Esters
CE(22:2)	Cholesterol Esters
CE(22:5)	Cholesterol Esters
CE(22:6)	Cholesterol Esters
p-Cresol-SO4	Cresols
DG(14:0_14:0)	Diacylglycerols
DG(14:0_18:1)	Diacylglycerols
DG(14:0_18:2)	Diacylglycerols
DG(14:0_20:0)	Diacylglycerols
DG(14:1_18:1)	Diacylglycerols
DG(14:1_20:2)	Diacylglycerols
DG(16:0_16:0)	Diacylglycerols
DG(16:0_16:1)	Diacylglycerols
DG(16:0_18:1)	Diacylglycerols
DG(16:0_18:2)	Diacylglycerols
DG(16:0_20:0)	Diacylglycerols
DG(16:0_20:3)	Diacylglycerols
DG(16:0_20:4)	Diacylglycerols
DG(16:1_18:0)	Diacylglycerols
DG(16:1_18:1)	Diacylglycerols
DG(16:1_18:2)	Diacylglycerols
DG(17:0_17:1)	Diacylglycerols
DG(17:0_18:1)	Diacylglycerols
DG(18:0_20:4)	Diacylglycerols
DG(18:1_18:1)	Diacylglycerols
DG(18:1_18:2)	Diacylglycerols
DG(18:1_18:3)	Diacylglycerols
DG(18:1_18:4)	Diacylglycerols
DG(18:1_20:1)	Diacylglycerols
DG(18:1_20:2)	Diacylglycerols
DG(18:1_20:3)	Diacylglycerols
DG(18:1_20:4)	Diacylglycerols
DG(18:1_22:5)	Diacylglycerols
DG(18:1_22:6)	Diacylglycerols
DG(18:2_18:2)	Diacylglycerols
DG(18:2_18:3)	Diacylglycerols
DG(18:2_18:4)	Diacylglycerols
DG(18:2_20:0)	Diacylglycerols
DG(18:2_20:4)	Diacylglycerols
DG(18:3_18:3)	Diacylglycerols
DG(18:3_20:2)	Diacylglycerols
DG(21:0_22:6)	Diacylglycerols
DG(22:1_22:2)	Diacylglycerols
DG-O(14:0_18:2)	Diacylglycerols
DG-O(16:0_20:4)	Diacylglycerols
DG-O(18:2_18:2)	Diacylglycerols
Cer(d18:0/16:0)	Dihydroceramides
Cer(d18:0/18:0(OH))	Dihydroceramides
Cer(d18:0/18:0)	Dihydroceramides
Cer(d18:0/20:0)	Dihydroceramides
Cer(d18:0/22:0)	Dihydroceramides
Cer(d18:0/24:0)	Dihydroceramides
Cer(d18:0/24:1)	Dihydroceramides
Cer(d18:0/26:1(OH))	Dihydroceramides
AA	Fatty Acids
DHA	Fatty Acids
EPA	Fatty Acids
FA(12:0)	Fatty Acids
FA(14:0)	Fatty Acids
FA(16:0)	Fatty Acids
FA(18:0)	Fatty Acids
FA(18:1)	Fatty Acids
FA(18:2)	Fatty Acids
FA(20:1)	Fatty Acids
FA(20:2)	Fatty Acids
FA(20:3)	Fatty Acids
lysoPC a C14:0	Glycerophospholipids
lysoPC a C16:0	Glycerophospholipids
lysoPC a C16:1	Glycerophospholipids
lysoPC a C17:0	Glycerophospholipids
lysoPC a C18:0	Glycerophospholipids
lysoPC a C18:1	Glycerophospholipids
lysoPC a C18:2	Glycerophospholipids
lysoPC a C20:3	Glycerophospholipids
lysoPC a C20:4	Glycerophospholipids
lysoPC a C24:0	Glycerophospholipids
lysoPC a C26:0	Glycerophospholipids
lysoPC a C26:1	Glycerophospholipids
lysoPC a C28:0	Glycerophospholipids
lysoPC a C28:1	Glycerophospholipids
PC aa C24:0	Glycerophospholipids
PC aa C26:0	Glycerophospholipids
PC aa C28:1	Glycerophospholipids
PC aa C30:0	Glycerophospholipids
PC aa C32:0	Glycerophospholipids
PC aa C32:1	Glycerophospholipids
PC aa C32:2	Glycerophospholipids
PC aa C32:3	Glycerophospholipids
PC aa C34:1	Glycerophospholipids
PC aa C34:2	Glycerophospholipids
PC aa C34:3	Glycerophospholipids
PC aa C34:4	Glycerophospholipids
PC aa C36:0	Glycerophospholipids
PC aa C36:1	Glycerophospholipids
PC aa C36:2	Glycerophospholipids
PC aa C36:3	Glycerophospholipids
PC aa C36:4	Glycerophospholipids
PC aa C36:5	Glycerophospholipids
PC aa C36:6	Glycerophospholipids
PC aa C38:0	Glycerophospholipids
PC aa C38:3	Glycerophospholipids
PC aa C38:4	Glycerophospholipids
PC aa C38:5	Glycerophospholipids
PC aa C38:6	Glycerophospholipids
PC aa C40:1	Glycerophospholipids
PC aa C40:2	Glycerophospholipids
PC aa C40:3	Glycerophospholipids
PC aa C40:4	Glycerophospholipids
PC aa C40:5	Glycerophospholipids
PC aa C40:6	Glycerophospholipids
PC aa C42:0	Glycerophospholipids
PC aa C42:1	Glycerophospholipids
PC aa C42:2	Glycerophospholipids
PC aa C42:4	Glycerophospholipids
PC aa C42:5	Glycerophospholipids
PC aa C42:6	Glycerophospholipids
PC ae C30:0	Glycerophospholipids
PC ae C30:1	Glycerophospholipids
PC ae C30:2	Glycerophospholipids
PC ae C32:1	Glycerophospholipids
PC ae C32:2	Glycerophospholipids
PC ae C34:0	Glycerophospholipids
PC ae C34:1	Glycerophospholipids
PC ae C34:2	Glycerophospholipids
PC ae C34:3	Glycerophospholipids
PC ae C36:0	Glycerophospholipids
PC ae C36:1	Glycerophospholipids
PC ae C36:2	Glycerophospholipids
PC ae C36:3	Glycerophospholipids
PC ae C36:4	Glycerophospholipids
PC ae C36:5	Glycerophospholipids
PC ae C38:0	Glycerophospholipids
PC ae C38:1	Glycerophospholipids
PC ae C38:2	Glycerophospholipids
PC ae C38:3	Glycerophospholipids
PC ae C38:4	Glycerophospholipids
PC ae C38:5	Glycerophospholipids
PC ae C38:6	Glycerophospholipids
PC ae C40:1	Glycerophospholipids
PC ae C40:2	Glycerophospholipids
PC ae C40:3	Glycerophospholipids
PC ae C40:4	Glycerophospholipids
PC ae C40:5	Glycerophospholipids
PC ae C40:6	Glycerophospholipids
PC ae C42:0	Glycerophospholipids
PC ae C42:1	Glycerophospholipids
PC ae C42:2	Glycerophospholipids
PC ae C42:3	Glycerophospholipids
PC ae C42:4	Glycerophospholipids
PC ae C42:5	Glycerophospholipids
PC ae C44:3	Glycerophospholipids
PC ae C44:4	Glycerophospholipids
PC ae C44:5	Glycerophospholipids
PC ae C44:6	Glycerophospholipids
Hex2Cer(d18:1/14:0)	Glycosylceramides
Hex2Cer(d18:1/16:0)	Glycosylceramides
Hex2Cer(d18:1/18:0)	Glycosylceramides
Hex2Cer(d18:1/20:0)	Glycosylceramides
Hex2Cer(d18:1/22:0)	Glycosylceramides
Hex2Cer(d18:1/24:0)	Glycosylceramides
Hex2Cer(d18:1/24:1)	Glycosylceramides
Hex2Cer(d18:1/26:0)	Glycosylceramides
Hex2Cer(d18:1/26:1)	Glycosylceramides
Hex3Cer(d18:1/16:0)	Glycosylceramides
Hex3Cer(d18:1/18:0)	Glycosylceramides
Hex3Cer(d18:1/24:1)	Glycosylceramides
Hex3Cer(d18:1/26:1)	Glycosylceramides
Hex3Cer(d18:1_20:0)	Glycosylceramides
Hex3Cer(d18:1_22:0)	Glycosylceramides
HexCer(d16:1/22:0)	Glycosylceramides
HexCer(d16:1/24:0)	Glycosylceramides
HexCer(d18:1/14:0)	Glycosylceramides
HexCer(d18:1/16:0)	Glycosylceramides
HexCer(d18:1/18:0)	Glycosylceramides
HexCer(d18:1/18:1)	Glycosylceramides
HexCer(d18:1/20:0)	Glycosylceramides
HexCer(d18:1/22:0)	Glycosylceramides
HexCer(d18:1/23:0)	Glycosylceramides
HexCer(d18:1/24:0)	Glycosylceramides
HexCer(d18:1/24:1)	Glycosylceramides
HexCer(d18:1/26:0)	Glycosylceramides
HexCer(d18:1/26:1)	Glycosylceramides
HexCer(d18:2/16:0)	Glycosylceramides
HexCer(d18:2/18:0)	Glycosylceramides
HexCer(d18:2/20:0)	Glycosylceramides
HexCer(d18:2/22:0)	Glycosylceramides
HexCer(d18:2/23:0)	Glycosylceramides
HexCer(d18:2/24:0)	Glycosylceramides
AbsAcid	Hormones
Cortisol	Hormones
Cortisone	Hormones
DHEAS	Hormones
3-IAA	Indoles Derivatives
3-IPA	Indoles Derivatives
Ind-SO4	Indoles Derivatives
Indole	Indoles Derivatives
Hypoxanthine	Nucleobases Related
Xanthine	Nucleobases Related
SM (OH) C14:1	Sphingolipids
SM (OH) C16:1	Sphingolipids
SM (OH) C22:1	Sphingolipids
SM (OH) C22:2	Sphingolipids
SM (OH) C24:1	Sphingolipids
SM C16:0	Sphingolipids
SM C16:1	Sphingolipids
SM C18:0	Sphingolipids
SM C18:1	Sphingolipids
SM C20:2	Sphingolipids
SM C24:0	Sphingolipids
SM C24:1	Sphingolipids
SM C26:0	Sphingolipids
SM C26:1	Sphingolipids
H1	Sugars
TG(14:0_32:2)	Triacylglycerols
TG(14:0_34:0)	Triacylglycerols
TG(14:0_34:1)	Triacylglycerols
TG(14:0_34:2)	Triacylglycerols
TG(14:0_34:3)	Triacylglycerols
TG(14:0_35:1)	Triacylglycerols
TG(14:0_35:2)	Triacylglycerols
TG(14:0_36:1)	Triacylglycerols
TG(14:0_36:2)	Triacylglycerols
TG(14:0_36:3)	Triacylglycerols
TG(14:0_36:4)	Triacylglycerols
TG(14:0_38:4)	Triacylglycerols
TG(14:0_38:5)	Triacylglycerols
TG(14:0_40:5)	Triacylglycerols
TG(16:0_28:1)	Triacylglycerols
TG(16:0_28:2)	Triacylglycerols
TG(16:0_30:2)	Triacylglycerols
TG(16:0_32:0)	Triacylglycerols
TG(16:0_32:1)	Triacylglycerols
TG(16:0_32:2)	Triacylglycerols
TG(16:0_32:3)	Triacylglycerols
TG(16:0_33:1)	Triacylglycerols
TG(16:0_33:2)	Triacylglycerols
TG(16:0_34:0)	Triacylglycerols
TG(16:0_34:1)	Triacylglycerols
TG(16:0_34:2)	Triacylglycerols
TG(16:0_34:3)	Triacylglycerols
TG(16:0_34:4)	Triacylglycerols
TG(16:0_35:1)	Triacylglycerols
TG(16:0_35:2)	Triacylglycerols
TG(16:0_35:3)	Triacylglycerols
TG(16:0_36:2)	Triacylglycerols
TG(16:0_36:3)	Triacylglycerols
TG(16:0_36:4)	Triacylglycerols
TG(16:0_36:5)	Triacylglycerols
TG(16:0_36:6)	Triacylglycerols
TG(16:0_37:3)	Triacylglycerols
TG(16:0_38:1)	Triacylglycerols
TG(16:0_38:2)	Triacylglycerols
TG(16:0_38:3)	Triacylglycerols
TG(16:0_38:4)	Triacylglycerols
TG(16:0_38:5)	Triacylglycerols
TG(16:0_38:6)	Triacylglycerols
TG(16:0_38:7)	Triacylglycerols
TG(16:0_40:6)	Triacylglycerols
TG(16:0_40:7)	Triacylglycerols
TG(16:0_40:8)	Triacylglycerols
TG(16:1_28:0)	Triacylglycerols
TG(16:1_30:1)	Triacylglycerols
TG(16:1_32:0)	Triacylglycerols
TG(16:1_32:1)	Triacylglycerols
TG(16:1_32:2)	Triacylglycerols
TG(16:1_33:1)	Triacylglycerols
TG(16:1_34:0)	Triacylglycerols
TG(16:1_34:1)	Triacylglycerols
TG(16:1_34:2)	Triacylglycerols
TG(16:1_34:3)	Triacylglycerols
TG(16:1_36:1)	Triacylglycerols
TG(16:1_36:2)	Triacylglycerols
TG(16:1_36:3)	Triacylglycerols
TG(16:1_36:4)	Triacylglycerols
TG(16:1_36:5)	Triacylglycerols
TG(16:1_38:3)	Triacylglycerols
TG(16:1_38:4)	Triacylglycerols
TG(16:1_38:5)	Triacylglycerols
TG(17:0_32:1)	Triacylglycerols
TG(17:0_34:1)	Triacylglycerols
TG(17:0_34:2)	Triacylglycerols
TG(17:0_34:3)	Triacylglycerols
TG(17:0_36:3)	Triacylglycerols
TG(17:0_36:4)	Triacylglycerols
TG(17:1_32:1)	Triacylglycerols
TG(17:1_34:1)	Triacylglycerols
TG(17:1_34:2)	Triacylglycerols
TG(17:1_34:3)	Triacylglycerols
TG(17:1_36:3)	Triacylglycerols
TG(17:1_36:4)	Triacylglycerols
TG(17:1_36:5)	Triacylglycerols
TG(17:1_38:5)	Triacylglycerols
TG(17:1_38:6)	Triacylglycerols
TG(17:1_38:7)	Triacylglycerols
TG(17:2_34:2)	Triacylglycerols
TG(17:2_34:3)	Triacylglycerols
TG(17:2_36:2)	Triacylglycerols
TG(17:2_36:3)	Triacylglycerols
TG(17:2_36:4)	Triacylglycerols
TG(17:2_38:5)	Triacylglycerols
TG(17:2_38:6)	Triacylglycerols
TG(17:2_38:7)	Triacylglycerols
TG(18:0_30:0)	Triacylglycerols
TG(18:0_30:1)	Triacylglycerols
TG(18:0_32:0)	Triacylglycerols
TG(18:0_32:1)	Triacylglycerols
TG(18:0_32:2)	Triacylglycerols
TG(18:0_34:2)	Triacylglycerols
TG(18:0_34:3)	Triacylglycerols
TG(18:0_36:1)	Triacylglycerols
TG(18:0_36:2)	Triacylglycerols
TG(18:0_36:3)	Triacylglycerols
TG(18:0_36:4)	Triacylglycerols
TG(18:0_36:5)	Triacylglycerols
TG(18:0_38:6)	Triacylglycerols
TG(18:0_38:7)	Triacylglycerols
TG(18:1_26:0)	Triacylglycerols
TG(18:1_28:1)	Triacylglycerols
TG(18:1_30:0)	Triacylglycerols
TG(18:1_30:1)	Triacylglycerols
TG(18:1_30:2)	Triacylglycerols
TG(18:1_31:0)	Triacylglycerols
TG(18:1_32:0)	Triacylglycerols
TG(18:1_32:1)	Triacylglycerols
TG(18:1_32:2)	Triacylglycerols
TG(18:1_32:3)	Triacylglycerols
TG(18:1_33:0)	Triacylglycerols
TG(18:1_33:1)	Triacylglycerols
TG(18:1_33:2)	Triacylglycerols
TG(18:1_33:3)	Triacylglycerols
TG(18:1_34:1)	Triacylglycerols
TG(18:1_34:2)	Triacylglycerols
TG(18:1_34:3)	Triacylglycerols
TG(18:1_34:4)	Triacylglycerols
TG(18:1_35:2)	Triacylglycerols
TG(18:1_35:3)	Triacylglycerols
TG(18:1_36:0)	Triacylglycerols
TG(18:1_36:1)	Triacylglycerols
TG(18:1_36:2)	Triacylglycerols
TG(18:1_36:3)	Triacylglycerols
TG(18:1_36:4)	Triacylglycerols
TG(18:1_36:5)	Triacylglycerols
TG(18:1_36:6)	Triacylglycerols
TG(18:1_38:5)	Triacylglycerols
TG(18:1_38:6)	Triacylglycerols
TG(18:1_38:7)	Triacylglycerols
TG(18:2_28:0)	Triacylglycerols
TG(18:2_30:0)	Triacylglycerols
TG(18:2_30:1)	Triacylglycerols
TG(18:2_31:0)	Triacylglycerols
TG(18:2_32:0)	Triacylglycerols
TG(18:2_32:1)	Triacylglycerols
TG(18:2_32:2)	Triacylglycerols
TG(18:2_33:0)	Triacylglycerols
TG(18:2_33:1)	Triacylglycerols
TG(18:2_33:2)	Triacylglycerols
TG(18:2_34:0)	Triacylglycerols
TG(18:2_34:1)	Triacylglycerols
TG(18:2_34:2)	Triacylglycerols
TG(18:2_34:3)	Triacylglycerols
TG(18:2_34:4)	Triacylglycerols
TG(18:2_35:1)	Triacylglycerols
TG(18:2_35:2)	Triacylglycerols
TG(18:2_35:3)	Triacylglycerols
TG(18:2_36:0)	Triacylglycerols
TG(18:2_36:1)	Triacylglycerols
TG(18:2_36:2)	Triacylglycerols
TG(18:2_36:3)	Triacylglycerols
TG(18:2_36:4)	Triacylglycerols
TG(18:2_36:5)	Triacylglycerols
TG(18:2_38:4)	Triacylglycerols
TG(18:2_38:5)	Triacylglycerols
TG(18:2_38:6)	Triacylglycerols
TG(18:3_30:0)	Triacylglycerols
TG(18:3_32:0)	Triacylglycerols
TG(18:3_32:1)	Triacylglycerols
TG(18:3_33:2)	Triacylglycerols
TG(18:3_34:0)	Triacylglycerols
TG(18:3_34:1)	Triacylglycerols
TG(18:3_34:2)	Triacylglycerols
TG(18:3_34:3)	Triacylglycerols
TG(18:3_35:2)	Triacylglycerols
TG(18:3_36:1)	Triacylglycerols
TG(18:3_36:2)	Triacylglycerols
TG(18:3_36:3)	Triacylglycerols
TG(18:3_36:4)	Triacylglycerols
TG(18:3_38:5)	Triacylglycerols
TG(18:3_38:6)	Triacylglycerols
TG(20:0_32:3)	Triacylglycerols
TG(20:0_32:4)	Triacylglycerols
TG(20:0_34:1)	Triacylglycerols
TG(20:1_24:3)	Triacylglycerols
TG(20:1_26:1)	Triacylglycerols
TG(20:1_30:1)	Triacylglycerols
TG(20:1_32:0)	Triacylglycerols
TG(20:1_32:1)	Triacylglycerols
TG(20:1_32:2)	Triacylglycerols
TG(20:1_32:3)	Triacylglycerols
TG(20:1_34:0)	Triacylglycerols
TG(20:1_34:1)	Triacylglycerols
TG(20:1_34:2)	Triacylglycerols
TG(20:1_34:3)	Triacylglycerols
TG(20:2_32:0)	Triacylglycerols
TG(20:2_32:1)	Triacylglycerols
TG(20:2_34:1)	Triacylglycerols
TG(20:2_34:2)	Triacylglycerols
TG(20:2_34:3)	Triacylglycerols
TG(20:2_34:4)	Triacylglycerols
TG(20:2_36:5)	Triacylglycerols
TG(20:3_32:0)	Triacylglycerols
TG(20:3_32:1)	Triacylglycerols
TG(20:3_32:2)	Triacylglycerols
TG(20:3_34:0)	Triacylglycerols
TG(20:3_34:1)	Triacylglycerols
TG(20:3_34:2)	Triacylglycerols
TG(20:3_34:3)	Triacylglycerols
TG(20:3_36:3)	Triacylglycerols
TG(20:3_36:4)	Triacylglycerols
TG(20:3_36:5)	Triacylglycerols
TG(20:4_30:0)	Triacylglycerols
TG(20:4_32:0)	Triacylglycerols
TG(20:4_32:1)	Triacylglycerols
TG(20:4_32:2)	Triacylglycerols
TG(20:4_33:2)	Triacylglycerols
TG(20:4_34:0)	Triacylglycerols
TG(20:4_34:1)	Triacylglycerols
TG(20:4_34:2)	Triacylglycerols
TG(20:4_34:3)	Triacylglycerols
TG(20:4_35:3)	Triacylglycerols
TG(20:4_36:2)	Triacylglycerols
TG(20:4_36:3)	Triacylglycerols
TG(20:4_36:4)	Triacylglycerols
TG(20:4_36:5)	Triacylglycerols
TG(20:5_34:0)	Triacylglycerols
TG(20:5_34:1)	Triacylglycerols
TG(20:5_34:2)	Triacylglycerols
TG(20:5_36:2)	Triacylglycerols
TG(20:5_36:3)	Triacylglycerols
TG(22:0_32:4)	Triacylglycerols
TG(22:1_32:5)	Triacylglycerols
TG(22:2_32:4)	Triacylglycerols
TG(22:3_30:2)	Triacylglycerols
TG(22:4_32:0)	Triacylglycerols
TG(22:4_32:2)	Triacylglycerols
TG(22:4_34:2)	Triacylglycerols
TG(22:5_32:0)	Triacylglycerols
TG(22:5_32:1)	Triacylglycerols
TG(22:5_34:1)	Triacylglycerols
TG(22:5_34:2)	Triacylglycerols
TG(22:5_34:3)	Triacylglycerols
TG(22:6_32:0)	Triacylglycerols
TG(22:6_32:1)	Triacylglycerols
TG(22:6_34:1)	Triacylglycerols
TG(22:6_34:2)	Triacylglycerols
TG(22:6_34:3)	Triacylglycerols
Choline	Vitamins & Cofactors
2M3HBA (NBS)	Metabolism Indicators
2MBG (NBS)	Metabolism Indicators
3MGA (NBS)	Metabolism Indicators
b-Oxidation	Metabolism Indicators
BKT Deficiency (NBS)	Metabolism Indicators
CACT Deficiency (NBS)	Metabolism Indicators
Carnitine Esterification	Metabolism Indicators
CPT-1 Deficiency (NBS)	Metabolism Indicators
CPT-2 Deficiency (NBS)	Metabolism Indicators
EMA (NBS)	Metabolism Indicators
HMG-CoA Lyase Deficiency (NBS)	Metabolism Indicators
IBD Deficiency (NBS)	Metabolism Indicators
IVA (NBS)	Metabolism Indicators
LCHAD Deficiency (NBS)	Metabolism Indicators
MA (NBS)	Metabolism Indicators
MC Deficiency (NBS)	Metabolism Indicators
MCAD Deficiency (NBS)	Metabolism Indicators
MCKAT Deficiency (NBS)	Metabolism Indicators
MMA (NBS)	Metabolism Indicators
PA (NBS)	Metabolism Indicators
Ratio of AC-OHs to ACs	Metabolism Indicators
Ratio of Acetylcarnitine to Carnitine	Metabolism Indicators
Ratio of Medium-Chain to Long-Chain ACs	Metabolism Indicators
Ratio of Short-Chain to Long-Chain ACs	Metabolism Indicators
Ratio of Short-Chain to Medium-Chain ACs	Metabolism Indicators
SBCAD Deficiency (NBS)	Metabolism Indicators
SCAD Deficiency (NBS)	Metabolism Indicators
Sum of ACs	Metabolism Indicators
Sum of Long-Chain ACs	Metabolism Indicators
Sum of Medium-Chain ACs	Metabolism Indicators
Sum of MUFA-ACs	Metabolism Indicators
Sum of PUFA-ACs	Metabolism Indicators
Sum of SFA-ACs	Metabolism Indicators
Sum of Short-Chain ACs	Metabolism Indicators
TFP Deficiency (NBS)	Metabolism Indicators
VLCAD Deficiency (NBS)	Metabolism Indicators
w-Oxidation	Metabolism Indicators
TMAO Synthesis	Metabolism Indicators
Carnitine Uptake Defect (NBS)	Metabolism Indicators
Ratio of ACs to FAs	Metabolism Indicators
TMAO Synthesis (direct)	Metabolism Indicators
Asn Synthesis	Metabolism Indicators
Cys Synthesis	Metabolism Indicators
DLD (NBS)	Metabolism Indicators
Fischer Ratio	Metabolism Indicators
Glutaminase Activity	Metabolism Indicators
Gly Synthesis	Metabolism Indicators
GSH Constituents	Metabolism Indicators
MTHFR Deficiency (NBS)	Metabolism Indicators
PKU (NBS)	Metabolism Indicators
Ratio of Non-Essential to Essential AAs	Metabolism Indicators
Sum of AAs	Metabolism Indicators
Sum of Aromatic AAs	Metabolism Indicators
Sum of Branched-Chain AAs	Metabolism Indicators
Sum of Essential AAs	Metabolism Indicators
Sum of Non-Essential AAs	Metabolism Indicators
Sum of Solely Glucogenic AAs	Metabolism Indicators
Sum of Solely Ketogenic AAs	Metabolism Indicators
Sum of Sulfur-Containing AAs	Metabolism Indicators
Valinemia (NBS)	Metabolism Indicators
1-Met-His Synthesis	Metabolism Indicators
Anserine Synthesis	Metabolism Indicators
Cit Synthesis	Metabolism Indicators
Muscle Protein Degradation	Metabolism Indicators
OTC Deficiency (NBS)	Metabolism Indicators
Ratio of HArg to ADMA	Metabolism Indicators
Ratio of HArg to SDMA	Metabolism Indicators
Sum of Betaine and Related Metabolites	Metabolism Indicators
Sum of Betaine-Related Metabolites	Metabolism Indicators
Sum of Dimethylated Arg	Metabolism Indicators
b-Ala Synthesis	Metabolism Indicators
Polyamine Synthesis	Metabolism Indicators
Putrescine Synthesis	Metabolism Indicators
Sum of Aminobutyric Acids	Metabolism Indicators
Betaine Synthesis	Metabolism Indicators
Sarcosine Synthesis from Choline	Metabolism Indicators
3-Met-His Synthesis	Metabolism Indicators
AABA Synthesis	Metabolism Indicators
Asymmetrical Arg Methylation	Metabolism Indicators
BABA Synthesis	Metabolism Indicators
Carnosine Synthesis	Metabolism Indicators
CPS Deficiency (NBS)	Metabolism Indicators
Cystine Synthesis	Metabolism Indicators
DOPA Synthesis	Metabolism Indicators
GABR	Metabolism Indicators
HArg Synthesis	Metabolism Indicators
HCys Synthesis	Metabolism Indicators
IDO Activity	Metabolism Indicators
Met Oxidation	Metabolism Indicators
NO-Synthase Activity	Metabolism Indicators
Orn Synthesis	Metabolism Indicators
Pro Hydroxylation	Metabolism Indicators
Ratio of Pro to Cit	Metabolism Indicators
Sarcosine Synthesis from Gly	Metabolism Indicators
Sum of Asym. and Sym. Arg Methylation	Metabolism Indicators
Symmetrical Arg Methylation	Metabolism Indicators
Taurine Synthesis	Metabolism Indicators
Tyr Nitration	Metabolism Indicators
GABA Synthesis	Metabolism Indicators
Histamine Synthesis	Metabolism Indicators
PEA Synthesis	Metabolism Indicators
Serotonin Synthesis	Metabolism Indicators
Glutaminolysis Rate	Metabolism Indicators
HipAcid Synthesis	Metabolism Indicators
p-Cresol-SO4 Synthesis	Metabolism Indicators
Indole Synthesis	Metabolism Indicators
Ratio of SG to Hexose	Metabolism Indicators
Ratio of SGA to Hexose	Metabolism Indicators
7a-Dehydroxylation of CA	Metabolism Indicators
GDCA Synthesis from CA	Metabolism Indicators
GLCA Synthesis from CDCA	Metabolism Indicators
Gly Conjugation of CA	Metabolism Indicators
Gly Conjugation of CDCA	Metabolism Indicators
Gly Conjugation of DCA	Metabolism Indicators
Gly Conjugation of Primary BAs	Metabolism Indicators
Primary BA Conjugation	Metabolism Indicators
Ratio of 12a-OH BAs to Non-12a-OH BAs	Metabolism Indicators
Ratio of CDCA to CA	Metabolism Indicators
Ratio of Primary BAs to BAs	Metabolism Indicators
Ratio of Secondary BAs to BAs	Metabolism Indicators
Secondary BA Conjugation	Metabolism Indicators
Secondary BA Synthesis	Metabolism Indicators
Sum of 12a-OH BAs	Metabolism Indicators
Sum of BAs	Metabolism Indicators
Sum of Conjugated BAs	Metabolism Indicators
Sum of Conjugated Primary BAs	Metabolism Indicators
Sum of Conjugated Secondary BAs	Metabolism Indicators
Sum of Gly-Conjugated BAs	Metabolism Indicators
Sum of Non-12a-OH BAs	Metabolism Indicators
Sum of Primary BAs	Metabolism Indicators
Sum of Secondary BAs	Metabolism Indicators
Sum of Taurine-Conjugated BAs	Metabolism Indicators
Sum of Unconjugated BAs	Metabolism Indicators
Sum of Unconjugated Primary BAs	Metabolism Indicators
Taurine Conjugation of CA	Metabolism Indicators
Taurine Conjugation of CDCA	Metabolism Indicators
Taurine Conjugation of DCA	Metabolism Indicators
Taurine Conjugation of Primary BAs	Metabolism Indicators
TDCA Synthesis from CA	Metabolism Indicators
TLCA Synthesis from CDCA	Metabolism Indicators
Spermidine Synthesis	Metabolism Indicators
Spermine Synthesis	Metabolism Indicators
Sum of Neurotransmitters	Metabolism Indicators
Sum of Polyamines	Metabolism Indicators
Sum of Carboxylic Acids	Metabolism Indicators
LDH Activity	Metabolism Indicators
Sum of Cer	Metabolism Indicators
Sum of LCFA-Cer	Metabolism Indicators
Sum of VLCFA-Cer	Metabolism Indicators
Ratio of Cer to DH-Cer	Metabolism Indicators
Ratio of Glycosyl-Cer to Cer	Metabolism Indicators
Ratio of Hex2Cer to Cer	Metabolism Indicators
Ratio of Hex3Cer to Cer	Metabolism Indicators
Ratio of HexCer to Cer	Metabolism Indicators
Ratio of SMs to Cer	Metabolism Indicators
Sum of CEs	Metabolism Indicators
Sum of LCFA-CEs	Metabolism Indicators
Sum of MUFA-CEs	Metabolism Indicators
Sum of PUFA-CEs	Metabolism Indicators
Sum of Saturated CEs	Metabolism Indicators
Sum of VLCFA-CEs	Metabolism Indicators
Sum of DH-Cer	Metabolism Indicators
Sum of LCFA-DH-Cer	Metabolism Indicators
Sum of VLCFA-DH-Cer	Metabolism Indicators
Ratio of DHA to AA	Metabolism Indicators
Ratio of DHA to EPA	Metabolism Indicators
Ratio of EPA to AA	Metabolism Indicators
Ratio of MUFAs to FAs	Metabolism Indicators
Ratio of PUFAs to FAs	Metabolism Indicators
Ratio of SFAs to FAs	Metabolism Indicators
Sum of FAs	Metabolism Indicators
Sum of Measured w-3 FAs	Metabolism Indicators
Sum of MUFAs	Metabolism Indicators
Sum of PUFAs	Metabolism Indicators
Sum of SFAs	Metabolism Indicators
PLA2 Activity (2)	Metabolism Indicators
PLA2 Activity (3)	Metabolism Indicators
PLA2 Activity (4)	Metabolism Indicators
PLA2 Activity (5)	Metabolism Indicators
PLA2 Activity (6)	Metabolism Indicators
Ratio of TGs to FAs	Metabolism Indicators
PLA2 Activity (1)	Metabolism Indicators
Ratio of MUFA-PCs to SFA-PCs	Metabolism Indicators
Ratio of PCs (ae) to PCs (aa)	Metabolism Indicators
Ratio of PUFA-PCs to MUFA-PCs	Metabolism Indicators
Ratio of PUFA-PCs to SFA-PCs	Metabolism Indicators
Sum of LCFA-LysoPCs	Metabolism Indicators
Sum of LysoPCs	Metabolism Indicators
Sum of MUFA-LysoPCs	Metabolism Indicators
Sum of MUFA-PCs	Metabolism Indicators
Sum of PCs	Metabolism Indicators
Sum of PCs (aa)	Metabolism Indicators
Sum of PCs (ae)	Metabolism Indicators
Sum of PUFA-LysoPCs	Metabolism Indicators
Sum of PUFA-PCs	Metabolism Indicators
Sum of SFA-LysoPCs	Metabolism Indicators
Sum of SFA-PCs	Metabolism Indicators
Sum of VLCFA-LysoPCs	Metabolism Indicators
Ratio of SMs to PCs	Metabolism Indicators
Ratio of PCs (aa) to Choline	Metabolism Indicators
Ratio of PCs (ae) to Choline	Metabolism Indicators
Ratio of PCs to Choline	Metabolism Indicators
Sum of Choline Lipids	Metabolism Indicators
Ratio of Hex2Cer to HexCer	Metabolism Indicators
Ratio of Hex3Cer to Hex2Cer	Metabolism Indicators
Ratio of Hex3Cer to HexCer	Metabolism Indicators
Sum of Glycosyl-Cer	Metabolism Indicators
Sum of Hex2Cer	Metabolism Indicators
Sum of Hex3Cer	Metabolism Indicators
Sum of HexCer	Metabolism Indicators
Sum of LCFA-Glycosyl-Cer	Metabolism Indicators
Sum of VLCFA-Glycosyl-Cer	Metabolism Indicators
Cortisone Synthesis	Metabolism Indicators
Sum of Steroid Hormones	Metabolism Indicators
3-IAA Synthesis	Metabolism Indicators
3-IPA Synthesis	Metabolism Indicators
Indole Sulfonation	Metabolism Indicators
Sum of Indoles	Metabolism Indicators
Sum of Purines	Metabolism Indicators
Xanthine Synthesis	Metabolism Indicators
Ratio of SM-OHs to SM-Non OHs	Metabolism Indicators
Sum of LCFA-SMs	Metabolism Indicators
Sum of SM-Non OHs	Metabolism Indicators
Sum of SM-OHs	Metabolism Indicators
Sum of SMs	Metabolism Indicators
Sum of VLCFA-SMs	Metabolism Indicators
Sum of Saturated TGs	Metabolism Indicators
Sum of TGs	Metabolism Indicators
Sum of Unsaturated TGs	Metabolism Indicators
